# Supplementary material for: Spiky Gold Nanoparticles for the Photothermal Eradication of Colon Cancer Cells
Source: Nanomaterials (Basel). 2021 Jun 18;11(6):1608. doi: 10.3390/nano11061608 (PMC8233824; doi:10.3390/nano11061608)
Supplement: Supplementary file 1 [file nanomaterials-11-01608-s001.zip]

Archive with 1 entries (1 files):
- nanomaterials-1240156-supplementary.pdf
